# Supplementary material for: Cyclic di-GMP suppresses cancer metastasis by targeting proteasome 26S subunit non-ATPase 3 independently of STING
Source: Signal Transduct Target Ther. 2026 Feb 4;11:44. doi: 10.1038/s41392-025-02553-9 (PMC12868630; doi:10.1038/s41392-025-02553-9)
Supplement: Supplementary file 3 — Supplementary table S1 [file 41392_2025_2553_MOESM3_ESM.xlsx]

## Sheet: Supplementary Table S1
Supplementary Table S1：Antibodies used for western blotting
Antibody	Cat no	Dilution	Source	Secondary	RRID
STING	13647	1:1000	Cell Signaling	Anti-Rabbit	RRID:AB_2732796
TBK1	38066	1:1000	Cell Signaling	Anti-Rabbit	RRID:AB_2827657
TBK1	51872	1:1000	Cell Signaling	Anti-Mouse	RRID:AB_2799403
p-TBK1	5483	1:1000	Cell Signaling	Anti-Rabbit	RRID:AB_10693472
NF-kB	6956	1:1000	Cell Signaling	Anti-Mouse	RRID:AB_10828935
p-NF-KB	3031	1:1000	Cell Signaling	Anti-Rabbit	RRID:AB_330559
IRF3	11904	1:1000	Cell Signaling	Anti-Rabbit	RRID:AB_2722521
p-IRF3	29047	1:1000	Cell Signaling	Anti-Rabbit	RRID:AB_2773013
PARP	13371-1-AP	1:1000	Proteintech	Anti-Rabbit	RRID:AB_2160459
PSMD3	sc-393588	1:500	Santa Cruz	Anti-Mouse	RRID:AB_3677337
PSMD3	12054-1-AP	1:5000	Proteintech	Anti-Rabbit	RRID:AB_2170484
PSMC4	11389-1-AP	1:1000	Proteintech	Anti-Rabbit	RRID:AB_2300373
PSMD4	14899-1-AP	1:1000	Proteintech	Anti-Rabbit	RRID:AB_2170627
Phospho-IKKε (Ser172)	8766	1:1000	Cell Signaling	Anti-Rabbit	RRID:AB_2737061
IKKε	3416	1:1000	Cell Signaling	Anti-Rabbit	RRID:AB_1264180
HA	51064-2-AP	1:1000	Proteintech	Anti-Rabbit	RRID:AB_11042321
FLAG	F1804	1:1000	Sigma	Anti-Mouse	RRID:AB_262044
His	66005-1-Ig	1:5000	Proteintech	Anti-Mouse	RRID:AB_2923721
Anti-HA IP Resin	L00777		GenScript		RRID: AB_3677368
ANTI-FLAG® M2 Affinity Gel	A2220		Sigma		RRID:AB_10063035
GAPDH	60004-1-Ig	1:5000	Proteintech	Anti-Mouse	RRID:AB_2107436
