# Supplementary material for: Cyclic di-GMP suppresses cancer metastasis by targeting proteasome 26S subunit non-ATPase 3 independently of STING
Source: Signal Transduct Target Ther. 2026 Feb 4;11:44. doi: 10.1038/s41392-025-02553-9 (PMC12868630; doi:10.1038/s41392-025-02553-9)
Supplement: Supplementary file 4 — Supplementary table S2 [file 41392_2025_2553_MOESM4_ESM.xlsx]

## Sheet: Supplementary Table S2
Supplementary Table S2: The sequences of siRNAs and the targting sequences of high scored sgRNAs for CRISPR/Cas9
Name	Sequence 5'
STING si-1	GCUGUCCAUCUAUUUCUACUA
STING si-2	GCAUCAAGGAUCGGGUUU
PSMD3 si	GACCUUGUAGCCGCAAAGUGU
STING sg1	GGATGTTCAGTGCCTGCGAG
STING sg2	GGTGCCTGATAACCTGAGTA
STING sg3	ACTCTTCTGCCGGACACTTG
