# Supplementary material for: Cyclic di-GMP suppresses cancer metastasis by targeting proteasome 26S subunit non-ATPase 3 independently of STING
Source: Signal Transduct Target Ther. 2026 Feb 4;11:44. doi: 10.1038/s41392-025-02553-9 (PMC12868630; doi:10.1038/s41392-025-02553-9)
Supplement: Supplementary file 5 — Supplementary table S3 [file 41392_2025_2553_MOESM5_ESM.xlsx]

## Sheet: Suplementary Table S3
Supplementary Table S3: The sequences of primers for Q-PCR
Name	Sence	antisence
CXCL1	CTCTTCCGCTCCTCTCAC	GGGGACTTCACGTTCACACT
CXCL2	GCCACACTCAAGAATGGGCAG	GGATTTGCCATTTTTCAGCATC
CXCL3	CGCCCAAACCGAAGTCATAG	GCTCCCCTTGTTCAGTATCTT
CXCL5	CAGACCACGCAAGGAGTTCAT	GGGCTTCTGGATCAAGACA
CXCL8	GCGCCAACACAGAAAT	TATGAATTCTCAGCCCTCTTC
CXCL10	AACTGTACGCTGTACCTGCAT	CTTGATGGCCTTCGAT
IL6	CCACAAATGCCAGCCTGCTGA	TTGCCGAAGAGCCCTCA
ICAM1	AGCGGCTGACGTGTGCAGTAAT	TCTGAGACCTCTGGCTTCGTCA
VCAM1	GATTCTGTGCCCACAGTAAGGC	TGGTCACAGAGCCACCTTCTTG
NFKBIA	TCCACTCCATCCTGAAGGCTAC	CAAGGACACCAAAAGCTCCACG
TNFAIP3	CGTCCAGGTTCCAGAACACCATTC	TGCGCTGGCTCGATCTCAGTTG
GAPDH	AGCCACATCGCTCAGACAC	GCCCAATACGACCAAATCC
