# Supplementary material for: Cyclic di-GMP suppresses cancer metastasis by targeting proteasome 26S subunit non-ATPase 3 independently of STING
Source: Signal Transduct Target Ther. 2026 Feb 4;11:44. doi: 10.1038/s41392-025-02553-9 (PMC12868630; doi:10.1038/s41392-025-02553-9)
Supplement: Supplementary file 6 — Supplementary table S4 [file 41392_2025_2553_MOESM6_ESM.xlsx]

## Sheet: Supplementary Table S4
Supplementary Table S4：Protein peptides identified by LC-MS/MS.
ProtGroup	Accession	MW	Description	W-1	W-2
38	sp|O43242|PSMD3_HUMAN	60977	26S proteasome non-ATPase regulatory subunit 3 OS=Homo sapiens (Human) OX=9606 GN=PSMD3 PE=1 SV=2	0	14
99	sp|P04908|H2A1B_HUMAN	14135	Histone H2A type 1-B/E OS=Homo sapiens (Human) OX=9606 GN=HIST1H2AB PE=1 SV=2	0	5
99.0001	sp|Q7L7L0|H2A3_HUMAN	14121	Histone H2A type 3 OS=Homo sapiens (Human) OX=9606 GN=HIST3H2A PE=1 SV=3	0	5
99.0002	sp|Q93077|H2A1C_HUMAN	14105	Histone H2A type 1-C OS=Homo sapiens (Human) OX=9606 GN=HIST1H2AC PE=1 SV=3	0	5
289	sp|Q9NVI7|ATD3A_HUMAN	71368	ATPase family AAA domain-containing protein 3A OS=Homo sapiens (Human) OX=9606 GN=ATAD3A PE=1 SV=2	0	5
300	sp|Q9Y262|EIF3L_HUMAN	66726	Eukaryotic translation initiation factor 3 subunit L OS=Homo sapiens (Human) OX=9606 GN=EIF3L PE=1 SV=1	0	4
42	sp|O60678|ANM3_HUMAN	59903	Protein arginine N-methyltransferase 3 OS=Homo sapiens (Human) OX=9606 GN=PRMT3 PE=1 SV=4	0	3
194	sp|P46060|RAGP1_HUMAN	63541	Ran GTPase-activating protein 1 OS=Homo sapiens (Human) OX=9606 GN=RANGAP1 PE=1 SV=1	0	3
30	REV_Q8WUJ3	152996	REVERSED.	0	2
198	sp|P48637|GSHB_HUMAN	52384	Glutathione synthetase OS=Homo sapiens (Human) OX=9606 GN=GSS PE=1 SV=1	0	2
241	sp|Q13085|ACACA_HUMAN	265551	Acetyl-CoA carboxylase 1 OS=Homo sapiens (Human) OX=9606 GN=ACACA PE=1 SV=2	0	2
252	sp|Q5T9A4|ATD3B_HUMAN	72572	ATPase family AAA domain-containing protein 3B OS=Homo sapiens (Human) OX=9606 GN=ATAD3B PE=1 SV=1	0	2
260	sp|Q6ZVX7|FBX50_HUMAN	30847	F-box only protein 50 OS=Homo sapiens (Human) OX=9606 GN=NCCRP1 PE=1 SV=1	0	2
277	sp|Q99755|PI51A_HUMAN	62633	Phosphatidylinositol 4-phosphate 5-kinase type-1 alpha OS=Homo sapiens (Human) OX=9606 GN=PIP5K1A PE=1 SV=1	0	2
279	sp|Q9BYJ9|YTHD1_HUMAN	60873	YTH domain-containing family protein 1 OS=Homo sapiens (Human) OX=9606 GN=YTHDF1 PE=1 SV=1	0	2
282	sp|Q9H223|EHD4_HUMAN	61174	EH domain-containing protein 4 OS=Homo sapiens (Human) OX=9606 GN=EHD4 PE=1 SV=1	0	2
