# Supplementary material for: Cyclic di-GMP suppresses cancer metastasis by targeting proteasome 26S subunit non-ATPase 3 independently of STING
Source: Signal Transduct Target Ther. 2026 Feb 4;11:44. doi: 10.1038/s41392-025-02553-9 (PMC12868630; doi:10.1038/s41392-025-02553-9)
Supplement: Supplementary file 7 — Supplementary table S5 [file 41392_2025_2553_MOESM7_ESM.xlsx]

## Sheet: Supplementary Table S5
Supplementary Table S5：Differentially expressed genes (DEGs) in c-di-GMP treated group v.s. control group
id	baseMean	baseMean_control_Group1	baseMean_case_Group2	foldChange	log2FoldChange	pval	padj	up_down	fpkm_Sample_231_0_1	fpkm_Sample_231_0_2	fpkm_Sample_231_0_3	fpkm_Sample_231_5_1	fpkm_Sample_231_5_2	fpkm_Sample_231_5_3	gene_biotype	Dbxref	description	gene_synonym	GO_id	GO_term	pathway	pathway_description
ADGRA2	12.6614	8.26287	17.0599	2.06465	1.0459	0.0367094	0.362587	Up	0.0966219	0.078227	0.0439932	0.141977	0.129566	0.159195	protein_coding	GeneID:25960,HGNC:HGNC:17849,MIM:606823	G protein-coupled receptor 124	TEM5	GO:0002040,GO:0004930,GO:0005515,GO:0005886,GO:0007166,GO:0007186,GO:0007417,GO:0009986,GO:0010595,GO:0016021,GO:0030175,GO:0043542,GO:0045765,GO:0050920,GO:0090210,GO:1900747	sprouting angiogenesis|G-protein coupled receptor activity|protein binding|plasma membrane|cell surface receptor signaling pathway|G-protein coupled receptor signaling pathway|central nervous system development|cell surface|positive regulation of endothelial cell migration|integral component of membrane|filopodium|endothelial cell migration|regulation of angiogenesis|regulation of chemotaxis|regu…
ADRB1	9.17105	3.61518	14.7269	4.07364	2.02632	0.0011825	0.0301056	Up	0.211245	0.0535954	0.0269947	0.290936	0.402995	0.314962	protein_coding	GeneID:153,HGNC:HGNC:285,HPRD:00181,MIM:109630	adrenoceptor beta 1	ADRB1R,B1AR,BETA1AR,RHR	GO:0001659,GO:0001996,GO:0001997,GO:0002024,GO:0002025,GO:0004939,GO:0004940,GO:0005057,GO:0005088,GO:0005515,GO:0005769,GO:0005886,GO:0005887,GO:0007190,GO:0007267,GO:0009409,GO:0030165,GO:0030819,GO:0031649,GO:0031694,GO:0040015,GO:0042596,GO:0043547,GO:0043950,GO:0046982,GO:0050873,GO:0051379,GO:0051380,GO:0071880	temperature homeostasis|positive regulation of heart rate by epinephrine-norepinephrine|positive regulation of the force of heart contraction by epinephrine-norepinephrine|diet induced thermogenesis|vasodilation by norepinephrine-epinephrine involved in regulation of systemic arterial blood pressure|beta-adrenergic receptor activity|beta1-adrenergic receptor activity|receptor signaling protein ac…	path:hsa04020,path:hsa04024,path:hsa04022,path:hsa04080,path:hsa04144,path:hsa04540,path:hsa04923,path:hsa04924,path:hsa04261,path:hsa04970,path:hsa05414	Calcium signaling pathway|cAMP signaling pathway|cGMP - PKG signaling pathway|Neuroactive ligand-receptor interaction|Endocytosis|Gap junction|Regulation of lipolysis in adipocyte|Renin secretion|Adrenergic signaling in cardiomyocytes|Salivary secretion|Dilated cardiomyopathy (DCM)
ALPP	19.8309	12.5864	27.0754	2.15116	1.10512	0.00492112	0.0932971	Up	0.225333	0.133465	0.179322	0.301118	0.323821	0.472658	protein_coding	GeneID:250,HGNC:HGNC:439,MIM:171800	alkaline phosphatase, placental	ALP,PALP,PLAP,PLAP-1	GO:0000287,GO:0004035,GO:0005515,GO:0005886,GO:0008270,GO:0009986,GO:0016021,GO:0016311,GO:0031225	magnesium ion binding|alkaline phosphatase activity|protein binding|plasma membrane|zinc ion binding|cell surface|integral component of membrane|dephosphorylation|anchored component of membrane	path:hsa00790	Folate biosynthesis
ANG	10.9776	15.26	6.69525	0.438745	-1.18854	0.028106	0.311049	Down	1.41192	1.91808	1.34404	1.07658	1.51705	1.39017	protein_coding	GeneID:283,HGNC:HGNC:483,HPRD:00105,MIM:105850	angiogenin, ribonuclease, RNase A family, 5	ALS9,HEL168,RAA1,RNASE4,RNASE5	GO:0001525,GO:0001541,GO:0001556,GO:0001666,GO:0001878,GO:0001890,GO:0001938,GO:0003677,GO:0003779,GO:0004519,GO:0004540,GO:0005102,GO:0005507,GO:0005515,GO:0005576,GO:0005605,GO:0005615,GO:0005634,GO:0005730,GO:0006651,GO:0007154,GO:0007202,GO:0008201,GO:0009303,GO:0009725,GO:0016023,GO:0016477,GO:0017148,GO:0019731,GO:0019732,GO:0019843,GO:0030041,GO:0030426,GO:0032148,GO:0032311,GO:0032431,GO:…	angiogenesis|ovarian follicle development|oocyte maturation|response to hypoxia|response to yeast|placenta development|positive regulation of endothelial cell proliferation|DNA binding|actin binding|endonuclease activity|ribonuclease activity|receptor binding|copper ion binding|protein binding|extracellular region|basal lamina|extracellular space|nucleus|nucleolus|diacylglycerol biosynthetic proc…
ANKRD35	2.67375	0.32694	5.02057	15.3563	3.94076	0.0100158	0.158851	Up	0.0136137	0	0	0.0813272	0.038358	0.026766	protein_coding	GeneID:148741,HGNC:HGNC:26323	ankyrin repeat domain 35
ASMTL	22.3384	41.0052	3.67154	0.0895384	-3.48135	0.0259679	0.298254	Down	0.742818	1.61319	0.205652	0.0247093	0.025196	0.0491654	protein_coding	GeneID:8623,HGNC:HGNC:751,MIM:400011	acetylserotonin O-methyltransferase-like	ASMTLX,ASMTLY,ASTML	GO:0003674,GO:0005515,GO:0005737,GO:0008150,GO:0008171,GO:0032259	molecular_function|protein binding|cytoplasm|biological_process|O-methyltransferase activity|methylation
BCO2	8.6813	4.97896	12.3836	2.48719	1.31452	0.0330214	0.345734	Up	0.0169291	0.069798	0.0523328	0.097363	0.104194	0.141331	protein_coding	GeneID:83875,HGNC:HGNC:18503,MIM:611740	beta-carotene oxygenase 2	B-DIOX-II,BCDO2	GO:0001523,GO:0005622,GO:0005739,GO:0005759,GO:0016116,GO:0016119,GO:0016121,GO:0016122,GO:0016702,GO:0042573,GO:0042574,GO:0046872,GO:0051881,GO:0055114,GO:2000377	retinoid metabolic process|intracellular|mitochondrion|mitochondrial matrix|carotenoid metabolic process|carotene metabolic process|carotene catabolic process|xanthophyll metabolic process|oxidoreductase activity, acting on single donors with incorporation of molecular oxygen, incorporation of two atoms of oxygen|retinoic acid metabolic process|retinal metabolic process|metal ion binding|regulati…
C15orf48	269.993	401.748	138.237	0.34409	-1.53914	2.63196427385479e-37	1.51357441778309e-34	Down	39.9501	34.2369	38.6609	12.1953	14.9449	12.3317	protein_coding	GeneID:84419,HGNC:HGNC:29898,HPRD:16332,MIM:608409	chromosome 15 open reading frame 48	FOAP-11,NMES1	GO:0005634,GO:0005739	nucleus|mitochondrion
C1QTNF1	14.4477	19.8748	9.02049	0.453865	-1.13967	0.0144783	0.2069	Down	0.28641	0.389119	0.237507	0.120825	0.1063	0.189968	protein_coding	GeneID:114897,HGNC:HGNC:14324,MIM:610365	C1q and tumor necrosis factor related protein 1	CTRP1,GIP,ZSIG37	GO:0005515,GO:0005518,GO:0005581,GO:0005615,GO:0005887,GO:0007204,GO:0010544,GO:0010628,GO:0010906,GO:0043410,GO:0051260,GO:0051897,GO:0070208,GO:0090331,GO:2000860	protein binding|collagen binding|collagen trimer|extracellular space|integral component of plasma membrane|positive regulation of cytosolic calcium ion concentration|negative regulation of platelet activation|positive regulation of gene expression|regulation of glucose metabolic process|positive regulation of MAPK cascade|protein homooligomerization|positive regulation of protein kinase B signali…
C8G	7.66977	3.64701	11.6925	3.20606	1.6808	0.0120678	0.180866	Up	0.193011	0	0.194116	0.187572	0	0.464461	protein_coding	GeneID:733,HGNC:HGNC:1354,MIM:120930	complement component 8, gamma polypeptide	C8C	GO:0001848,GO:0005576,GO:0005579,GO:0006957,GO:0006958,GO:0019835,GO:0019841,GO:0030449,GO:0032403,GO:0070062,GO:0072562	complement binding|extracellular region|membrane attack complex|complement activation, alternative pathway|complement activation, classical pathway|cytolysis|retinol binding|regulation of complement activation|protein complex binding|extracellular exosome|blood microparticle	path:hsa04610,path:hsa05322,path:hsa05020,path:hsa05146	Complement and coagulation cascades|Systemic lupus erythematosus|Prion diseases|Amoebiasis
C9orf163	9.82179	13.6113	6.03229	0.443183	-1.17403	0.0429471	0.396985	Down	0.23672	0.520114	0.314749	0.227338	0.130382	0.100455	protein_coding	GeneID:158055,HGNC:HGNC:26718,HPRD:08211	chromosome 9 open reading frame 163
CCDC85A	4.00779	1.6487	6.36687	3.86175	1.94925	0.0492166	0.429801	Up	0.0286605	0.0145063	0.0146552	0.0722563	0.116533	0.0429454	protein_coding	GeneID:114800,HGNC:HGNC:29400	coiled-coil domain containing 85A
CCL20	20.1064	28.5079	11.7048	0.410579	-1.28427	0.00109238	0.0285065	Down	3.21111	2.66315	2.81854	1.50179	0.791994	1.47201	protein_coding	GeneID:6364,HGNC:HGNC:10619,HPRD:03571,MIM:601960	chemokine (C-C motif) ligand 20	CKb4,Exodus,LARC,MIP-3-alpha,MIP-3a,MIP3A,SCYA20,ST38	GO:0002548,GO:0005515,GO:0005576,GO:0005615,GO:0006935,GO:0006954,GO:0006955,GO:0007165,GO:0007186,GO:0007267,GO:0008009,GO:0030593,GO:0042060,GO:0042742,GO:0043547,GO:0048020,GO:0048247,GO:0050726,GO:0051770,GO:0070098,GO:0070374,GO:0071222,GO:0071223,GO:0071346,GO:0071347,GO:0071356,GO:2000406	monocyte chemotaxis|protein binding|extracellular region|extracellular space|chemotaxis|inflammatory response|immune response|signal transduction|G-protein coupled receptor signaling pathway|cell-cell signaling|chemokine activity|neutrophil chemotaxis|wound healing|defense response to bacterium|positive regulation of GTPase activity|CCR chemokine receptor binding|lymphocyte chemotaxis|positive re…	path:hsa04668,path:hsa04060,path:hsa04062,path:hsa05323	TNF signaling pathway|Cytokine-cytokine receptor interaction|Chemokine signaling pathway|Rheumatoid arthritis
CCR10	13.6697	8.27637	19.063	2.3033	1.2037	0.0122914	0.182805	Up	0.629985	0.622257	0.418699	1.00226	1.04753	1.57622	protein_coding	GeneID:2826,HGNC:HGNC:4474,MIM:600240	chemokine (C-C motif) receptor 10	GPR2	GO:0004930,GO:0005829,GO:0005886,GO:0005887,GO:0006935,GO:0006955,GO:0007186,GO:0007204,GO:0009986,GO:0016493,GO:0070098	G-protein coupled receptor activity|cytosol|plasma membrane|integral component of plasma membrane|chemotaxis|immune response|G-protein coupled receptor signaling pathway|positive regulation of cytosolic calcium ion concentration|cell surface|C-C chemokine receptor activity|chemokine-mediated signaling pathway	path:hsa04060,path:hsa04672,path:hsa04062	Cytokine-cytokine receptor interaction|Intestinal immune network for IgA production|Chemokine signaling pathway
CEBPD	202.015	276.802	127.228	0.459635	-1.12144	2.49779071068877e-20	6.46386606081074e-18	Down	21.7967	21.1812	20.1524	10.0852	9.61041	7.78355	protein_coding	GeneID:1052,HGNC:HGNC:1835,HPRD:00297,MIM:116898	CCAAT/enhancer binding protein (C/EBP), delta	C/EBP-delta,CELF,CRP3,NF-IL6-beta	GO:0000978,GO:0001077,GO:0005515,GO:0005634,GO:0006366,GO:0045944	RNA polymerase II core promoter proximal region sequence-specific DNA binding|transcriptional activator activity, RNA polymerase II core promoter proximal region sequence-specific binding|protein binding|nucleus|transcription from RNA polymerase II promoter|positive regulation of transcription from RNA polymerase II promoter
CGB8	4.64415	7.2767	2.0116	0.276444	-1.85494	0.038818	0.374242	Down	0.447657	0.220727	0.223648	0.0711483	0.146427	0	protein_coding	GeneID:94115,HGNC:HGNC:16453,HPRD:12311,MIM:608827	chorionic gonadotropin, beta polypeptide 8
CSF2	613.285	852.19	374.381	0.439317	-1.18667	3.81635765184374e-42	2.57637327218164e-39	Down	63.8422	56.357	63.4678	24.0101	26.8424	27.0496	protein_coding	GeneID:1437,HGNC:HGNC:2434,HPRD:00734,MIM:138960	colony stimulating factor 2 (granulocyte-macrophage)	GMCSF	GO:0000165,GO:0001892,GO:0004713,GO:0005088,GO:0005125,GO:0005129,GO:0005515,GO:0005576,GO:0005615,GO:0005622,GO:0006955,GO:0008083,GO:0008284,GO:0010628,GO:0010744,GO:0018108,GO:0032747,GO:0042045,GO:0042116,GO:0042523,GO:0043011,GO:0043547,GO:0045740,GO:0045918,GO:0071222,GO:0071803,GO:0097028,GO:2001240	MAPK cascade|embryonic placenta development|protein tyrosine kinase activity|Ras guanyl-nucleotide exchange factor activity|cytokine activity|granulocyte macrophage colony-stimulating factor receptor binding|protein binding|extracellular region|extracellular space|intracellular|immune response|growth factor activity|positive regulation of cell proliferation|positive regulation of gene expression|…	path:hsa04630,path:hsa04668,path:hsa04060,path:hsa04640,path:hsa04650,path:hsa04660,path:hsa04664,path:hsa05202,path:hsa05323,path:hsa05132,path:hsa05166,path:hsa05146	Jak-STAT signaling pathway|TNF signaling pathway|Cytokine-cytokine receptor interaction|Hematopoietic cell lineage|Natural killer cell mediated cytotoxicity|T cell receptor signaling pathway|Fc epsilon RI signaling pathway|Transcriptional misregulation in cancers|Rheumatoid arthritis|Salmonella infection|HTLV-I infection|Amoebiasis
CSF3	523.219	858.378	188.06	0.219088	-2.19042	2.20227840698094e-156	1.70973884125965e-152	Down	33.4128	29.5372	31.7497	6.32166	6.65099	6.68442	protein_coding	GeneID:1440,HGNC:HGNC:2438,HPRD:00736,MIM:138970	colony stimulating factor 3 (granulocyte)	C17orf33,CSF3OS,GCSF	GO:0005125,GO:0005130,GO:0005576,GO:0005615,GO:0006955,GO:0007275,GO:0008083,GO:0008284,GO:0014068,GO:0019221,GO:0019899,GO:0030838,GO:0030851,GO:0032092,GO:0033138,GO:0042993,GO:0045639,GO:0045944,GO:0050731,GO:0051897,GO:0071222,GO:0071345,GO:1901215,GO:2000251	cytokine activity|granulocyte colony-stimulating factor receptor binding|extracellular region|extracellular space|immune response|multicellular organism development|growth factor activity|positive regulation of cell proliferation|positive regulation of phosphatidylinositol 3-kinase signaling|cytokine-mediated signaling pathway|enzyme binding|positive regulation of actin filament polymerization|gr…	path:hsa04630,path:hsa04151,path:hsa04060,path:hsa04640,path:hsa05144	Jak-STAT signaling pathway|PI3K-Akt signaling pathway|Cytokine-cytokine receptor interaction|Hematopoietic cell lineage|Malaria
CXCL1	1734.18	2656.12	812.245	0.305801	-1.70933	4.54618256600683e-119	2.35295255674627e-115	Down	151.275	137.744	143.073	47.2619	40.0473	42.8084	protein_coding	GeneID:2919,HGNC:HGNC:4602,HPRD:01119,MIM:155730	chemokine (C-X-C motif) ligand 1 (melanoma growth stimulating activity, alpha)	FSP,GRO1,GROa,MGSA,MGSA-a,NAP-3,SCYB1	GO:0005102,GO:0005576,GO:0005615,GO:0005622,GO:0006935,GO:0006954,GO:0006955,GO:0007165,GO:0007186,GO:0007399,GO:0008009,GO:0008047,GO:0008083,GO:0008283,GO:0008285,GO:0030036,GO:0032496,GO:0035556,GO:0043085,GO:0045236,GO:0060326,GO:0070098,GO:0090023	receptor binding|extracellular region|extracellular space|intracellular|chemotaxis|inflammatory response|immune response|signal transduction|G-protein coupled receptor signaling pathway|nervous system development|chemokine activity|enzyme activator activity|growth factor activity|cell proliferation|negative regulation of cell proliferation|actin cytoskeleton organization|response to lipopolysacch…	path:hsa04668,path:hsa04060,path:hsa04621,path:hsa04062,path:hsa05323,path:hsa05120,path:hsa05132,path:hsa05134,path:hsa05146	TNF signaling pathway|Cytokine-cytokine receptor interaction|NOD-like receptor signaling pathway|Chemokine signaling pathway|Rheumatoid arthritis|Epithelial cell signaling in Helicobacter pylori infection|Salmonella infection|Legionellosis|Amoebiasis
CXCL10	3.97641	6.94926	1.00357	0.144414	-2.79172	0.00836068	0.139139	Down	0.450262	0.207314	0.368245	0	0.0523737	0.0529623	protein_coding	GeneID:3627,HGNC:HGNC:10637,MIM:147310	chemokine (C-X-C motif) ligand 10	C7,crg-2,gIP-10,IFI10,INP10,IP-10,mob-1,SCYB10	GO:0005102,GO:0005515,GO:0005576,GO:0005615,GO:0006935,GO:0006954,GO:0006955,GO:0007165,GO:0007166,GO:0007186,GO:0007267,GO:0007517,GO:0008009,GO:0008015,GO:0008201,GO:0008284,GO:0008603,GO:0009409,GO:0009897,GO:0010332,GO:0010818,GO:0010819,GO:0010996,GO:0016525,GO:0030816,GO:0033280,GO:0034605,GO:0042118,GO:0042127,GO:0043950,GO:0045662,GO:0045859,GO:0045944,GO:0048248,GO:0051281,GO:0051607,GO:…	receptor binding|protein binding|extracellular region|extracellular space|chemotaxis|inflammatory response|immune response|signal transduction|cell surface receptor signaling pathway|G-protein coupled receptor signaling pathway|cell-cell signaling|muscle organ development|chemokine activity|blood circulation|heparin binding|positive regulation of cell proliferation|cAMP-dependent protein kinase r…	path:hsa04668,path:hsa04060,path:hsa04620,path:hsa04622,path:hsa04623,path:hsa04062,path:hsa05164	TNF signaling pathway|Cytokine-cytokine receptor interaction|Toll-like receptor signaling pathway|RIG-I-like receptor signaling pathway|Cytosolic DNA-sensing pathway|Chemokine signaling pathway|Influenza A
CXCL2	263.604	365.546	161.661	0.442245	-1.17708	3.0361195146521e-28	1.14980067570739e-25	Down	18.9168	17.3454	18.2601	7.36297	8.29847	6.78918	protein_coding	GeneID:2920,HGNC:HGNC:4603,HPRD:00741,MIM:139110	chemokine (C-X-C motif) ligand 2	CINC-2a,GRO2,GROb,MGSA-b,MIP-2a,MIP2,MIP2A,SCYB2	GO:0002237,GO:0005515,GO:0005576,GO:0005615,GO:0006935,GO:0006954,GO:0006955,GO:0007186,GO:0008009,GO:0032496,GO:0042127,GO:0045236,GO:0060326,GO:0070098,GO:0090023	response to molecule of bacterial origin|protein binding|extracellular region|extracellular space|chemotaxis|inflammatory response|immune response|G-protein coupled receptor signaling pathway|chemokine activity|response to lipopolysaccharide|regulation of cell proliferation|CXCR chemokine receptor binding|cell chemotaxis|chemokine-mediated signaling pathway|positive regulation of neutrophil chemo…	path:hsa04064,path:hsa04668,path:hsa04060,path:hsa04621,path:hsa04062,path:hsa05132,path:hsa05134	NF-kappa B signaling pathway|TNF signaling pathway|Cytokine-cytokine receptor interaction|NOD-like receptor signaling pathway|Chemokine signaling pathway|Salmonella infection|Legionellosis
CXCL3	239.77	342.625	136.914	0.399604	-1.32336	9.2717406221419e-32	4.49882239499992e-29	Down	17.165	17.5326	19.1297	7.15821	6.75639	6.89111	protein_coding	GeneID:2921,HGNC:HGNC:4604,MIM:139111	chemokine (C-X-C motif) ligand 3	CINC-2b,GRO3,GROg,MIP-2b,MIP2B,SCYB3	GO:0005576,GO:0005615,GO:0006954,GO:0006955,GO:0007186,GO:0008009,GO:0030593,GO:0032496,GO:0042127,GO:0045236,GO:0070098,GO:0090023	extracellular region|extracellular space|inflammatory response|immune response|G-protein coupled receptor signaling pathway|chemokine activity|neutrophil chemotaxis|response to lipopolysaccharide|regulation of cell proliferation|CXCR chemokine receptor binding|chemokine-mediated signaling pathway|positive regulation of neutrophil chemotaxis	path:hsa04668,path:hsa04060,path:hsa04062,path:hsa05132,path:hsa05134	TNF signaling pathway|Cytokine-cytokine receptor interaction|Chemokine signaling pathway|Salmonella infection|Legionellosis
CXCL5	3.98585	6.63199	1.33971	0.202007	-2.30752	0.022953	0.2774	Down	0.21915	0.162343	0.231431	0.0343117	0.0332073	0.0335333	protein_coding	GeneID:6374,HGNC:HGNC:10642,HPRD:08976,MIM:600324	chemokine (C-X-C motif) ligand 5	ENA-78,SCYB5	GO:0002446,GO:0002690,GO:0005576,GO:0005615,GO:0006935,GO:0006954,GO:0006955,GO:0007165,GO:0007186,GO:0007267,GO:0008009,GO:0008284,GO:0032496,GO:0045236,GO:0060326,GO:0070098	neutrophil mediated immunity|positive regulation of leukocyte chemotaxis|extracellular region|extracellular space|chemotaxis|inflammatory response|immune response|signal transduction|G-protein coupled receptor signaling pathway|cell-cell signaling|chemokine activity|positive regulation of cell proliferation|response to lipopolysaccharide|CXCR chemokine receptor binding|cell chemotaxis|chemokine-m…	path:hsa04668,path:hsa04060,path:hsa04062,path:hsa05323,path:hsa05133	TNF signaling pathway|Cytokine-cytokine receptor interaction|Chemokine signaling pathway|Rheumatoid arthritis|Pertussis
CXCL8	3090.73	4618.44	1563.01	0.338427	-1.56308	7.74873293228814e-281	1.20314576239638e-276	Down	172.776	165.321	177.221	59.7421	59.2026	61.3508	protein_coding	GeneID:3576,HGNC:HGNC:6025,HPRD:00909,MIM:146930	chemokine (C-X-C motif) ligand 8	GCP-1,GCP1,IL8,LECT,LUCT,LYNAP,MDNCF,MONAP,NAF,NAP-1,NAP1	GO:0001525,GO:0002237,GO:0005153,GO:0005515,GO:0005576,GO:0005615,GO:0005622,GO:0006928,GO:0006935,GO:0006954,GO:0006955,GO:0007050,GO:0007165,GO:0007186,GO:0008009,GO:0008285,GO:0019722,GO:0030155,GO:0030593,GO:0031623,GO:0034976,GO:0035556,GO:0036499,GO:0042119,GO:0044344,GO:0045091,GO:0045744,GO:0045766,GO:0048566,GO:0050930,GO:0070098,GO:0071222,GO:0071347,GO:0071356,GO:0090023	angiogenesis|response to molecule of bacterial origin|interleukin-8 receptor binding|protein binding|extracellular region|extracellular space|intracellular|movement of cell or subcellular component|chemotaxis|inflammatory response|immune response|cell cycle arrest|signal transduction|G-protein coupled receptor signaling pathway|chemokine activity|negative regulation of cell proliferation|calcium-…	path:hsa04064,path:hsa04072,path:hsa04060,path:hsa04620,path:hsa04621,path:hsa04622,path:hsa04062,path:hsa05200,path:hsa05202,path:hsa05219,path:hsa05323,path:hsa04932,path:hsa04933,path:hsa05120,path:hsa05132,path:hsa05131,path:hsa05133,path:hsa05134,path:hsa05164,path:hsa05161,path:hsa05160,path:hsa05146,path:hsa05144,path:hsa05142	NF-kappa B signaling pathway|Phospholipase D signaling pathway|Cytokine-cytokine receptor interaction|Toll-like receptor signaling pathway|NOD-like receptor signaling pathway|RIG-I-like receptor signaling pathway|Chemokine signaling pathway|Pathways in cancer|Transcriptional misregulation in cancers|Bladder cancer|Rheumatoid arthritis|Non-alcoholic fatty liver disease (NAFLD)|AGE-RAGE signaling p…
CYP3A5	119.745	201.661	37.83	0.187592	-2.41433	1.7079730366657e-14	2.59997032748121e-12	Down	5.68234	3.56783	4.16683	0.864356	0.641441	0.580422	protein_coding	GeneID:1577,HGNC:HGNC:2638,HPRD:05617,MIM:605325	cytochrome P450, family 3, subfamily A, polypeptide 5	CP35,CYPIIIA5,P450PCN3,PCN3	GO:0004497,GO:0005506,GO:0005789,GO:0006805,GO:0008202,GO:0009822,GO:0016491,GO:0019825,GO:0020037,GO:0042737,GO:0043231,GO:0070330,GO:0070989	monooxygenase activity|iron ion binding|endoplasmic reticulum membrane|xenobiotic metabolic process|steroid metabolic process|alkaloid catabolic process|oxidoreductase activity|oxygen binding|heme binding|drug catabolic process|intracellular membrane-bounded organelle|aromatase activity|oxidative demethylation	path:hsa00140,path:hsa00830,path:hsa00980,path:hsa00982,path:hsa05204	Steroid hormone biosynthesis|Retinol metabolism|Metabolism of xenobiotics by cytochrome P450|Drug metabolism - cytochrome P450|Chemical carcinogenesis
DNAJA3	183.604	88.5438	278.665	3.1472	1.65407	0.0176742	0.236984	Up	1.99861	0.239102	2.17686	6.51942	5.71149	2.24456	protein_coding	GeneID:9093,HGNC:HGNC:11808,MIM:608382	DnaJ (Hsp40) homolog, subfamily A, member 3	HCA57,hTID-1,TID1	GO:0000122,GO:0005133,GO:0005515,GO:0005524,GO:0005634,GO:0005737,GO:0005739,GO:0005759,GO:0005829,GO:0005884,GO:0006264,GO:0006457,GO:0006469,GO:0006919,GO:0006924,GO:0007005,GO:0007264,GO:0007528,GO:0007569,GO:0008134,GO:0008285,GO:0008385,GO:0009408,GO:0019897,GO:0019901,GO:0030054,GO:0030544,GO:0030695,GO:0030971,GO:0031398,GO:0031594,GO:0032088,GO:0033077,GO:0033256,GO:0034341,GO:0042102,GO:…	negative regulation of transcription from RNA polymerase II promoter|interferon-gamma receptor binding|protein binding|ATP binding|nucleus|cytoplasm|mitochondrion|mitochondrial matrix|cytosol|actin filament|mitochondrial DNA replication|protein folding|negative regulation of protein kinase activity|activation of cysteine-type endopeptidase activity involved in apoptotic process|activation-induced…	path:hsa05203	Viral carcinogenesis
E2F2	15.7202	26.4317	5.00873	0.189497	-2.39975	0.0194049	0.250888	Down	0.23131	0.318549	0.0669093	0.0473174	0.0202438	0.0726072	protein_coding	GeneID:1870,HGNC:HGNC:3114,HPRD:02692,MIM:600426	E2F transcription factor 2	E2F-2	GO:0001047,GO:0003677,GO:0003700,GO:0005515,GO:0005654,GO:0005667,GO:0006355,GO:0006367,GO:0007049,GO:0008134,GO:0051726,GO:0072332,GO:1990086	core promoter binding|DNA binding|transcription factor activity, sequence-specific DNA binding|protein binding|nucleoplasm|transcription factor complex|regulation of transcription, DNA-templated|transcription initiation from RNA polymerase II promoter|cell cycle|transcription factor binding|regulation of cell cycle|intrinsic apoptotic signaling pathway by p53 class mediator|lens fiber cell apopto…	path:hsa04110,path:hsa05200,path:hsa05206,path:hsa05212,path:hsa05214,path:hsa05220,path:hsa05218,path:hsa05219,path:hsa05215,path:hsa05222,path:hsa05223,path:hsa05166,path:hsa05161	Cell cycle|Pathways in cancer|MicroRNAs in cancer|Pancreatic cancer|Glioma|Chronic myeloid leukemia|Melanoma|Bladder cancer|Prostate cancer|Small cell lung cancer|Non-small cell lung cancer|HTLV-I infection|Hepatitis B
FAM19A3	4.65874	7.30955	2.00792	0.274698	-1.86408	0.0386676	0.37361	Down	0.201273	0.365318	0.286375	0.0809522	0.110975	0.108298	protein_coding	GeneID:284467,HGNC:HGNC:21590,HPRD:16877	family with sequence similarity 19 (chemokine (C-C motif)-like), member A3	TAFA-3,TAFA3	GO:0005576	extracellular region
FAXC	15.6973	9.6348	21.7599	2.25847	1.17534	0.0082692	0.138161	Up	0.0567978	0.043925	0.145757	0.332469	0.294139	0.291314	protein_coding	GeneID:84553,HGNC:HGNC:20742,HPRD:12866	failed axon connections homolog (Drosophila)	C6orf168,dJ273F20	GO:0016021	integral component of membrane
GBP5	31.2289	43.0451	19.4127	0.450986	-1.14885	0.000215489	0.00732132	Down	0.427596	0.447995	0.331713	0.151491	0.242371	0.191221	protein_coding	GeneID:115362,HGNC:HGNC:19895,HPRD:13571,MIM:611467	guanylate binding protein 5	GBP-5	GO:0000139,GO:0003924,GO:0005515,GO:0005525,GO:0006954,GO:0016020,GO:0031410,GO:0042802,GO:0045089,GO:0050702,GO:0051289,GO:0071346,GO:0072616,GO:1900017,GO:1900227	Golgi membrane|GTPase activity|protein binding|GTP binding|inflammatory response|membrane|cytoplasmic vesicle|identical protein binding|positive regulation of innate immune response|interleukin-1 beta secretion|protein homotetramerization|cellular response to interferon-gamma|interleukin-18 secretion|positive regulation of cytokine production involved in inflammatory response|positive regulation …
GPC5	2.00625	0.336108	3.67639	10.9381	3.4513	0.0456986	0.410151	Up	0	0	0.0178228	0.0971611	0.0360328	0.0971807	protein_coding	GeneID:2262,HGNC:HGNC:4453,HPRD:03902,MIM:602446	glypican 5		GO:0001523,GO:0005576,GO:0005578,GO:0005615,GO:0005796,GO:0005886,GO:0005887,GO:0006024,GO:0006027,GO:0030203,GO:0031225,GO:0043202,GO:0043395	retinoid metabolic process|extracellular region|proteinaceous extracellular matrix|extracellular space|Golgi lumen|plasma membrane|integral component of plasma membrane|glycosaminoglycan biosynthetic process|glycosaminoglycan catabolic process|glycosaminoglycan metabolic process|anchored component of membrane|lysosomal lumen|heparan sulfate proteoglycan binding
GPR89B	114.231	54.6107	173.851	3.18346	1.67059	0.0349188	0.356365	Up	1.46056	1.17691	0.908842	14.7578	1.30287	11.3799	protein_coding	GeneID:51463,HGNC:HGNC:13840,HPRD:13604,MIM:612806	G protein-coupled receptor 89B	GPHR,GPR89,GPR89C,SH120,UNQ192	GO:0000139,GO:0005244,GO:0006811,GO:0015031,GO:0016021,GO:0034765	Golgi membrane|voltage-gated ion channel activity|ion transport|protein transport|integral component of membrane|regulation of ion transmembrane transport
GRAP2	3.15933	5.31023	1.00842	0.189902	-2.39667	0.0411798	0.387045	Down	0.0595078	0.0684439	0.0413001	0.0273174	0	0	protein_coding	GeneID:9402,HGNC:HGNC:4563,MIM:604518	GRB2-related adaptor protein 2	GADS,GRAP-2,GRB2L,GRBLG,GrbX,Grf40,GRID,GRPL,Mona,P38	GO:0005070,GO:0005515,GO:0005634,GO:0005654,GO:0005737,GO:0005768,GO:0005829,GO:0007265,GO:0007267,GO:0009967,GO:0031295,GO:0038095,GO:0050852	SH3/SH2 adaptor activity|protein binding|nucleus|nucleoplasm|cytoplasm|endosome|cytosol|Ras protein signal transduction|cell-cell signaling|positive regulation of signal transduction|T cell costimulation|Fc-epsilon receptor signaling pathway|T cell receptor signaling pathway	path:hsa04660	T cell receptor signaling pathway
GRK7	1.33602	0	2.67205	Inf	Inf	0.0492848	0.430155	Up	0	0	0	0.0297392	0.035911	0.0354511	protein_coding	GeneID:131890,HGNC:HGNC:17031,HPRD:07378,MIM:606987	G protein-coupled receptor kinase 7	GPRK7	GO:0004703,GO:0005524,GO:0007165,GO:0007601,GO:0022400,GO:0046777,GO:0050254,GO:0097381	G-protein coupled receptor kinase activity|ATP binding|signal transduction|visual perception|regulation of rhodopsin mediated signaling pathway|protein autophosphorylation|rhodopsin kinase activity|photoreceptor disc membrane	path:hsa04144,path:hsa04062,path:hsa04744	Endocytosis|Chemokine signaling pathway|Phototransduction
HIST1H2AG	11.4887	16.29	6.68749	0.410528	-1.28445	0.0156684	0.218387	Down	2.18044	2.73103	3.5272	0.865286	0.856545	1.67749	protein_coding	GeneID:8969,HGNC:HGNC:4737,HPRD:13654,MIM:615012	histone cluster 1, H2ag	H2A.1b,H2A/p,H2AFP,H2AG,pH2A/f	GO:0000786,GO:0000790,GO:0003677,GO:0005515,GO:0005634,GO:0006342,GO:0008150,GO:0019899,GO:0046982,GO:0070062	nucleosome|nuclear chromatin|DNA binding|protein binding|nucleus|chromatin silencing|biological_process|enzyme binding|protein heterodimerization activity|extracellular exosome	path:hsa05322,path:hsa05034	Systemic lupus erythematosus|Alcoholism
HIST1H3A	1.98922	3.64268	0.335752	0.0921716	-3.43953	0.0484147	0.424709	Down	0.827789	0	0.565403	0	0	0	protein_coding	GeneID:8350,HGNC:HGNC:4766,HPRD:04155,MIM:602810	histone cluster 1, H3a	H3/A,H3FA	GO:0000183,GO:0000228,GO:0000784,GO:0000786,GO:0000788,GO:0002230,GO:0003677,GO:0005515,GO:0005576,GO:0005634,GO:0005654,GO:0006334,GO:0006335,GO:0007596,GO:0016020,GO:0031047,GO:0032200,GO:0042393,GO:0043234,GO:0044267,GO:0045814,GO:0045815,GO:0046982,GO:0051290,GO:0060968,GO:0070062,GO:0098792	chromatin silencing at rDNA|nuclear chromosome|nuclear chromosome, telomeric region|nucleosome|nuclear nucleosome|positive regulation of defense response to virus by host|DNA binding|protein binding|extracellular region|nucleus|nucleoplasm|nucleosome assembly|DNA replication-dependent nucleosome assembly|blood coagulation|membrane|gene silencing by RNA|telomere organization|histone binding|protei…	path:hsa05202,path:hsa05322,path:hsa05034	Transcriptional misregulation in cancers|Systemic lupus erythematosus|Alcoholism
HRAS	193.387	24.4326	362.342	14.8302	3.89047	0.0246999	0.289227	Up	0.626942	0.686104	0.593325	1.61133	13.7409	31.7685	protein_coding	GeneID:3265,HGNC:HGNC:5173,HPRD:01813,MIM:190020	Harvey rat sarcoma viral oncogene homolog	C-BAS/HAS,C-H-RAS,C-HA-RAS1,CTLO,H-RASIDX,HAMSV,HRAS1,p21ras,RASH1	GO:0000139,GO:0000165,GO:0001934,GO:0002223,GO:0003924,GO:0005515,GO:0005525,GO:0005634,GO:0005737,GO:0005794,GO:0005829,GO:0005886,GO:0006897,GO:0006935,GO:0007050,GO:0007093,GO:0007165,GO:0007166,GO:0007173,GO:0007265,GO:0007411,GO:0008022,GO:0008283,GO:0008284,GO:0008285,GO:0009887,GO:0010629,GO:0030335,GO:0032729,GO:0034260,GO:0035176,GO:0038095,GO:0038128,GO:0042088,GO:0042832,GO:0043406,GO:…	Golgi membrane|MAPK cascade|positive regulation of protein phosphorylation|stimulatory C-type lectin receptor signaling pathway|GTPase activity|protein binding|GTP binding|nucleus|cytoplasm|Golgi apparatus|cytosol|plasma membrane|endocytosis|chemotaxis|cell cycle arrest|mitotic cell cycle checkpoint|signal transduction|cell surface receptor signaling pathway|epidermal growth factor receptor signa…	path:hsa04014,path:hsa04015,path:hsa04010,path:hsa04012,path:hsa04370,path:hsa04630,path:hsa04068,path:hsa04072,path:hsa04071,path:hsa04151,path:hsa04144,path:hsa04810,path:hsa04210,path:hsa04510,path:hsa04530,path:hsa04540,path:hsa04550,path:hsa04650,path:hsa04660,path:hsa04662,path:hsa04664,path:hsa04062,path:hsa04910,path:hsa04912,path:hsa04915,path:hsa04917,path:hsa04921,path:hsa04919,path:hs…	Ras signaling pathway|Rap1 signaling pathway|MAPK signaling pathway|ErbB signaling pathway|VEGF signaling pathway|Jak-STAT signaling pathway|FoxO signaling pathway|Phospholipase D signaling pathway|Sphingolipid signaling pathway|PI3K-Akt signaling pathway|Endocytosis|Regulation of actin cytoskeleton|Apoptosis|Focal adhesion|Tight junction|Gap junction|Signaling pathways regulating pluripotency of…
ID3	14.6257	19.883	9.36847	0.47118	-1.08565	0.0187588	0.246073	Down	1.09379	0.970013	0.924877	0.520127	0.374828	0.416589	protein_coding	GeneID:3399,HGNC:HGNC:5362,MIM:600277	inhibitor of DNA binding 3, dominant negative helix-loop-helix protein	bHLHb25,HEIR-1	GO:0000122,GO:0001656,GO:0003700,GO:0003714,GO:0005515,GO:0005634,GO:0005654,GO:0005737,GO:0006275,GO:0006351,GO:0007275,GO:0007417,GO:0007507,GO:0007517,GO:0007623,GO:0008134,GO:0009611,GO:0015630,GO:0019904,GO:0030182,GO:0030855,GO:0030903,GO:0042476,GO:0043065,GO:0043433,GO:0045662,GO:0045668,GO:0045892,GO:0046983,GO:0051726,GO:0072750,GO:1901707	negative regulation of transcription from RNA polymerase II promoter|metanephros development|transcription factor activity, sequence-specific DNA binding|transcription corepressor activity|protein binding|nucleus|nucleoplasm|cytoplasm|regulation of DNA replication|transcription, DNA-templated|multicellular organism development|central nervous system development|heart development|muscle organ deve…	path:hsa04350,path:hsa04550	TGF-beta signaling pathway|Signaling pathways regulating pluripotency of stem cells
IL1B	740.869	1040.75	440.988	0.423721	-1.23881	3.4900969622304e-80	6.77384194156893e-77	Down	34.6845	31.9162	34.5739	14.3117	12.6822	14.8261	protein_coding	GeneID:3553,HGNC:HGNC:5992,HPRD:00985,MIM:147720	interleukin 1, beta	IL-1,IL1-BETA,IL1F2	GO:0000122,GO:0000165,GO:0000187,GO:0001660,GO:0001666,GO:0001934,GO:0002439,GO:0002711,GO:0005125,GO:0005149,GO:0005576,GO:0005615,GO:0005764,GO:0005776,GO:0005829,GO:0006144,GO:0006915,GO:0006954,GO:0007165,GO:0007204,GO:0007267,GO:0007566,GO:0007568,GO:0007613,GO:0008210,GO:0008285,GO:0009100,GO:0009408,GO:0010193,GO:0010332,GO:0010575,GO:0010628,GO:0010829,GO:0014050,GO:0014805,GO:0019221,GO:…	negative regulation of transcription from RNA polymerase II promoter|MAPK cascade|activation of MAPK activity|fever generation|response to hypoxia|positive regulation of protein phosphorylation|chronic inflammatory response to antigenic stimulus|positive regulation of T cell mediated immunity|cytokine activity|interleukin-1 receptor binding|extracellular region|extracellular space|lysosome|autoph…	path:hsa04010,path:hsa04064,path:hsa04668,path:hsa04060,path:hsa04640,path:hsa04620,path:hsa04621,path:hsa04623,path:hsa04750,path:hsa04380,path:hsa05323,path:hsa05321,path:hsa05332,path:hsa05010,path:hsa05020,path:hsa04940,path:hsa04932,path:hsa04933,path:hsa05132,path:hsa05133,path:hsa05134,path:hsa05152,path:hsa05162,path:hsa05164,path:hsa05168,path:hsa05146,path:hsa05144,path:hsa05140,path:hs…	MAPK signaling pathway|NF-kappa B signaling pathway|TNF signaling pathway|Cytokine-cytokine receptor interaction|Hematopoietic cell lineage|Toll-like receptor signaling pathway|NOD-like receptor signaling pathway|Cytosolic DNA-sensing pathway|Inflammatory mediator regulation of TRP channels|Osteoclast differentiation|Rheumatoid arthritis|Inflammatiory bowel disease (IBD)|Graft-versus-host disease…
IL1RL2	11.6826	6.97727	16.388	2.34877	1.23191	0.0182171	0.240934	Up	0.0653036	0.104717	0.111749	0.227133	0.205935	0.274492	protein_coding	GeneID:8808,HGNC:HGNC:5999,MIM:604512	interleukin 1 receptor-like 2	IL-1Rrp2,IL-36R,IL1R-rp2,IL1RRP2	GO:0004908,GO:0004909,GO:0005886,GO:0005887,GO:0006954,GO:0006968,GO:0007165,GO:0032755,GO:0045087,GO:0045582,GO:0050727,GO:0070498	interleukin-1 receptor activity|interleukin-1, Type I, activating receptor activity|plasma membrane|integral component of plasma membrane|inflammatory response|cellular defense response|signal transduction|positive regulation of interleukin-6 production|innate immune response|positive regulation of T cell differentiation|regulation of inflammatory response|interleukin-1-mediated signaling pathway
IL6	820.386	1128.31	512.462	0.454185	-1.13865	2.10792540809481e-75	3.63663975683201e-72	Down	50.6017	49.039	50.0688	23.5926	21.4542	20.7005	protein_coding	GeneID:3569,HGNC:HGNC:6018,HPRD:00970,MIM:147620	interleukin 6	BSF2,HGF,HSF,IFNB2,IL-6	GO:0001781,GO:0001878,GO:0002384,GO:0002446,GO:0002548,GO:0002675,GO:0002690,GO:0005125,GO:0005138,GO:0005515,GO:0005576,GO:0005615,GO:0005737,GO:0005896,GO:0006469,GO:0006953,GO:0006954,GO:0006959,GO:0007568,GO:0008083,GO:0008284,GO:0008285,GO:0008360,GO:0009408,GO:0009409,GO:0009897,GO:0010574,GO:0010628,GO:0010888,GO:0010996,GO:0016049,GO:0019221,GO:0030168,GO:0031000,GO:0031018,GO:0031175,GO:…	neutrophil apoptotic process|response to yeast|hepatic immune response|neutrophil mediated immunity|monocyte chemotaxis|positive regulation of acute inflammatory response|positive regulation of leukocyte chemotaxis|cytokine activity|interleukin-6 receptor binding|protein binding|extracellular region|extracellular space|cytoplasm|interleukin-6 receptor complex|negative regulation of protein kinase…	path:hsa04630,path:hsa04668,path:hsa04066,path:hsa04068,path:hsa04151,path:hsa04060,path:hsa04640,path:hsa04620,path:hsa04621,path:hsa04623,path:hsa04672,path:hsa05200,path:hsa05202,path:hsa05323,path:hsa05321,path:hsa05332,path:hsa05020,path:hsa05410,path:hsa04932,path:hsa04931,path:hsa04933,path:hsa05132,path:hsa05133,path:hsa05134,path:hsa05152,path:hsa05166,path:hsa05162,path:hsa05164,path:hs…	Jak-STAT signaling pathway|TNF signaling pathway|HIF-1 signaling pathway|FoxO signaling pathway|PI3K-Akt signaling pathway|Cytokine-cytokine receptor interaction|Hematopoietic cell lineage|Toll-like receptor signaling pathway|NOD-like receptor signaling pathway|Cytosolic DNA-sensing pathway|Intestinal immune network for IgA production|Pathways in cancer|Transcriptional misregulation in cancers|Rh…
INHBE	6.19053	1.33577	11.0453	8.26885	3.04769	0.001545	0.0373082	Up	0	0.0180141	0.0364441	0.107117	0.288413	0.178109	protein_coding	GeneID:83729,HGNC:HGNC:24029,HPRD:11047,MIM:612031	inhibin, beta E		GO:0005125,GO:0005160,GO:0005179,GO:0005615,GO:0008083,GO:0010862,GO:0042981,GO:0043408,GO:0048468,GO:0060395	cytokine activity|transforming growth factor beta receptor binding|hormone activity|extracellular space|growth factor activity|positive regulation of pathway-restricted SMAD protein phosphorylation|regulation of apoptotic process|regulation of MAPK cascade|cell development|SMAD protein signal transduction	path:hsa04350,path:hsa04060,path:hsa04550	TGF-beta signaling pathway|Cytokine-cytokine receptor interaction|Signaling pathways regulating pluripotency of stem cells
KCNC3	5.18482	2.33059	8.03904	3.44935	1.78633	0.0333742	0.346855	Up	0.0202598	0.0317484	0.0601275	0.075955	0.0899364	0.0853288	protein_coding	GeneID:3748,HGNC:HGNC:6235,HPRD:08886,MIM:176264	potassium channel, voltage gated Shaw related subfamily C, member 3	KSHIIID,KV3.3,SCA13	GO:0005249,GO:0005251,GO:0005886,GO:0008076,GO:0034765,GO:0051260,GO:0051262,GO:0071805	voltage-gated potassium channel activity|delayed rectifier potassium channel activity|plasma membrane|voltage-gated potassium channel complex|regulation of ion transmembrane transport|protein homooligomerization|protein tetramerization|potassium ion transmembrane transport
KCNN3	74.934	106.064	43.8043	0.412999	-1.27579	2.04573826765685e-10	2.10358795244423e-08	Down	0.440234	0.415259	0.404387	0.122646	0.194592	0.205317	protein_coding	GeneID:3782,HGNC:HGNC:6292,MIM:602983	potassium channel, calcium activated intermediate/small conductance subfamily N alpha, member 3	hSK3,KCa2.3,SK3,SKCA3	GO:0005516,GO:0005886,GO:0016021,GO:0016286,GO:0043025,GO:0071805,GO:1903955	calmodulin binding|plasma membrane|integral component of membrane|small conductance calcium-activated potassium channel activity|neuronal cell body|potassium ion transmembrane transport|positive regulation of protein targeting to mitochondrion	path:hsa04911	Insulin secretion
KLRC4	13.4774	18.9264	8.02837	0.42419	-1.23722	0.01091	0.167835	Down	0.280622	0.707693	0.719557	0.269889	0.130151	0.374392	protein_coding	GeneID:8302,HGNC:HGNC:6377,HPRD:16008,MIM:602893	killer cell lectin-like receptor subfamily C, member 4	NKG2-F,NKG2F	GO:0006968,GO:0016021	cellular defense response|integral component of membrane	path:hsa04650,path:hsa04612	Natural killer cell mediated cytotoxicity|Antigen processing and presentation
LCN2	250.778	340.6	160.956	0.472565	-1.08142	3.62886440679665e-23	1.04343291933947e-20	Down	20.2906	19.7234	21.0969	10.7755	8.35688	9.99457	protein_coding	GeneID:3934,HGNC:HGNC:6526,MIM:600181	lipocalin 2	24p3,MSFI,NGAL	GO:0005215,GO:0005506,GO:0005576,GO:0005615,GO:0005623,GO:0006811,GO:0006879,GO:0006915,GO:0015891,GO:0036094,GO:0045087,GO:0070062	transporter activity|iron ion binding|extracellular region|extracellular space|cell|ion transport|cellular iron ion homeostasis|apoptotic process|siderophore transport|small molecule binding|innate immune response|extracellular exosome
LOC101927245	6.31404	9.61697	3.0111	0.313102	-1.67529	0.0252314	0.29324	Down	0	0.0851292	0	0	0	0	protein_coding	GeneID:101927245
LOC101929479	13.3697	7.63649	19.103	2.50154	1.32281	0.0067557	0.118126	Up	0.110932	0.170243	0.199461	0.562384	0.290332	0.0419696	protein_coding	GeneID:101929479
LOC401052	7.15291	11.2899	3.01595	0.267138	-1.90434	0.00709908	0.122885	Down	0.170212	0.421028	0.0849152	0.0823245	0.0558588	0.0551339	protein_coding	GeneID:401052,HPRD:17389	uncharacterized LOC401052
MAGED4	22.7666	38.8457	6.68749	0.172155	-2.53822	0.040885	0.385739	Down	1.12683	0.6246	0.125106	0.155078	0.127027	0.1083	protein_coding	GeneID:728239,HGNC:HGNC:23793,MIM:300702	melanoma antigen family D4	MAGE-E1,MAGE1,MAGEE1
MARVELD2	13.6796	8.2947	19.0645	2.2984	1.20063	0.0122763	0.182756	Up	0.175335	0.158335	0.15985	0.428368	0.335319	0.429735	protein_coding	GeneID:153562,HGNC:HGNC:26401,MIM:610572	MARVEL domain containing 2	DFNB49,MARVD2,MRVLDC2,Tric	GO:0005515,GO:0005737,GO:0005923,GO:0007605,GO:0016021,GO:0016323,GO:0016324,GO:0031410,GO:0033010,GO:0043220,GO:0045216,GO:0061028,GO:0061689,GO:0070830	protein binding|cytoplasm|bicellular tight junction|sensory perception of sound|integral component of membrane|basolateral plasma membrane|apical plasma membrane|cytoplasmic vesicle|paranodal junction|Schmidt-Lanterman incisure|cell-cell junction organization|establishment of endothelial barrier|tricellular tight junction|bicellular tight junction assembly
MOAP1	25.6812	8.93508	42.4273	4.74839	2.24744	0.0199971	0.255341	Up	0.228088	0.210198	0.164986	0.261648	1.25192	1.23508	protein_coding	GeneID:64112,HGNC:HGNC:16658,HPRD:17580,MIM:609485	modulator of apoptosis 1	MAP-1,PNMA4	GO:0001844,GO:0005515,GO:0005737,GO:0005739,GO:0005741,GO:0005829,GO:0008625,GO:0008630,GO:0031625,GO:0043065,GO:0090200,GO:0097190,GO:0097192	protein insertion into mitochondrial membrane involved in apoptotic signaling pathway|protein binding|cytoplasm|mitochondrion|mitochondrial outer membrane|cytosol|extrinsic apoptotic signaling pathway via death domain receptors|intrinsic apoptotic signaling pathway in response to DNA damage|ubiquitin protein ligase binding|positive regulation of apoptotic process|positive regulation of release of…
MRVI1	9.33695	13.3017	5.37223	0.403877	-1.30801	0.0407805	0.385288	Down	0.0503223	0.101803	0.0908666	0.0617308	0.0218366	0.00723014	protein_coding	GeneID:10335,HGNC:HGNC:7237,MIM:604673	murine retrovirus integration site 1 homolog	IRAG,JAW1L	GO:0005515,GO:0005789,GO:0016021,GO:0016529,GO:0031095,GO:0048471	protein binding|endoplasmic reticulum membrane|integral component of membrane|sarcoplasmic reticulum|platelet dense tubular network membrane|perinuclear region of cytoplasm	path:hsa04022,path:hsa04270	cGMP - PKG signaling pathway|Vascular smooth muscle contraction
MUC5AC	94.1156	129.995	58.2364	0.44799	-1.15846	7.42256161159995e-11	7.94828373402155e-09	Down	0.107171	0.100749	0.146072	0.0627185	0.0420314	0.0599683	protein_coding	GeneID:4586,HGNC:HGNC:7515,MIM:158373	mucin 5AC, oligomeric mucus/gel-forming	leB,MUC5,mucin,TBM	GO:0005201,GO:0005615,GO:0005737,GO:0005796,GO:0016266,GO:0036438,GO:0043205,GO:0043206,GO:0048015,GO:0070062	extracellular matrix structural constituent|extracellular space|cytoplasm|Golgi lumen|O-glycan processing|maintenance of lens transparency|fibril|extracellular fibril organization|phosphatidylinositol-mediated signaling|extracellular exosome
NPIPA7	8.99218	12.9516	5.0328	0.388586	-1.36369	0.0245204	0.288215	Down	0.111685	0.0757644	0.114939	0.0761969	0.0377542	0	protein_coding	GeneID:101059938,HGNC:HGNC:41982	nuclear pore complex interacting protein family, member A7		GO:0005515	protein binding
NTM	4.84831	1.98965	7.70697	3.87353	1.95365	0.0270122	0.304731	Up	0.06938	0.0464765	0.0481464	0.111253	0.162462	0.115733	protein_coding	GeneID:50863,HGNC:HGNC:17941,MIM:607938	neurotrimin	HNT,IGLON2,NTRI	GO:0005515,GO:0005886,GO:0007155,GO:0008038,GO:0031225	protein binding|plasma membrane|cell adhesion|neuron recognition|anchored component of membrane
PAPLN	15.7656	22.1716	9.35954	0.422141	-1.2442	0.00522516	0.0975132	Down	0.232272	0.0880194	0.146375	0.0478541	0.0747477	0.0906579	protein_coding	GeneID:89932,HGNC:HGNC:19262	papilin, proteoglycan-like sulfated glycoprotein		GO:0004222,GO:0004867,GO:0005578,GO:0006508,GO:0008270,GO:0010951	metalloendopeptidase activity|serine-type endopeptidase inhibitor activity|proteinaceous extracellular matrix|proteolysis|zinc ion binding|negative regulation of endopeptidase activity
PSMC4	186.964	333.08	40.8473	0.122635	-3.02756	0.0302307	0.327331	Down	13.7694	0.496103	10.5554	0.889412	0.744292	0.753629	protein_coding	GeneID:5704,HGNC:HGNC:9551,HPRD:04085,MIM:602707	proteasome (prosome, macropain) 26S subunit, ATPase, 4	MIP224,RPT3,S6,TBP-7,TBP7	GO:0000165,GO:0000209,GO:0000502,GO:0001824,GO:0002223,GO:0002479,GO:0005515,GO:0005524,GO:0005634,GO:0005654,GO:0005737,GO:0005829,GO:0006508,GO:0006521,GO:0008540,GO:0016020,GO:0016234,GO:0016887,GO:0017025,GO:0022624,GO:0030433,GO:0031145,GO:0031595,GO:0031597,GO:0033209,GO:0036402,GO:0038061,GO:0038095,GO:0043161,GO:0043488,GO:0045899,GO:0050852,GO:0051436,GO:0051437,GO:0060071,GO:0090090,GO:…	MAPK cascade|protein polyubiquitination|proteasome complex|blastocyst development|stimulatory C-type lectin receptor signaling pathway|antigen processing and presentation of exogenous peptide antigen via MHC class I, TAP-dependent|protein binding|ATP binding|nucleus|nucleoplasm|cytoplasm|cytosol|proteolysis|regulation of cellular amino acid metabolic process|proteasome regulatory particle, base s…	path:hsa03050,path:hsa05169	Proteasome|Epstein-Barr virus infection
PTPRK	131.66	185.592	77.7279	0.41881	-1.25563	0.0108496	0.167624	Down	3.32623	2.50929	3.17077	2.41119	0.326341	0.444458	protein_coding	GeneID:5796,HGNC:HGNC:9674,HPRD:03968,MIM:602545	protein tyrosine phosphatase, receptor type, K	R-PTP-kappa	GO:0001750,GO:0004725,GO:0005001,GO:0005515,GO:0005887,GO:0005911,GO:0005912,GO:0006470,GO:0007155,GO:0007165,GO:0007179,GO:0008013,GO:0008285,GO:0009986,GO:0010839,GO:0016021,GO:0016477,GO:0019901,GO:0030336,GO:0030424,GO:0030425,GO:0031175,GO:0031256,GO:0034394,GO:0034614,GO:0034644,GO:0035335,GO:0043025,GO:0045295,GO:0045786,GO:0045892,GO:0048041	photoreceptor outer segment|protein tyrosine phosphatase activity|transmembrane receptor protein tyrosine phosphatase activity|protein binding|integral component of plasma membrane|cell-cell junction|adherens junction|protein dephosphorylation|cell adhesion|signal transduction|transforming growth factor beta receptor signaling pathway|beta-catenin binding|negative regulation of cell proliferation…
RRN3	162.23	99.5099	224.95	2.26058	1.17669	4.19616333489884e-18	8.6871770801299e-16	Up	0.818741	0.819583	0.940076	3.44682	3.13728	2.7823	protein_coding	GeneID:54700,HGNC:HGNC:30346,MIM:605121	RRN3 RNA polymerase I transcription factor homolog (S. cerevisiae)	A-270G1.2,TIFIA	GO:0001164,GO:0001701,GO:0005634,GO:0005654,GO:0005730,GO:0006361,GO:0007000,GO:0007028,GO:0008283,GO:0010976,GO:0042254,GO:0045893,GO:0048872,GO:0070063,GO:1902254,GO:2000142	RNA polymerase I CORE element sequence-specific DNA binding|in utero embryonic development|nucleus|nucleoplasm|nucleolus|transcription initiation from RNA polymerase I promoter|nucleolus organization|cytoplasm organization|cell proliferation|positive regulation of neuron projection development|ribosome biogenesis|positive regulation of transcription, DNA-templated|homeostasis of number of cells|R…
RTP4	8.82361	13.9594	3.68784	0.264184	-1.92039	0.00235954	0.0527145	Down	0.475155	0.692004	0.963931	0.267174	0.213557	0.105455	protein_coding	GeneID:64108,HGNC:HGNC:23992,HPRD:17136,MIM:609350	receptor (chemosensory) transporter protein 4	IFRG28,Z3CXXC4	GO:0001580,GO:0005515,GO:0005737,GO:0006612,GO:0016021,GO:0031849,GO:0051205	detection of chemical stimulus involved in sensory perception of bitter taste|protein binding|cytoplasm|protein targeting to membrane|integral component of membrane|olfactory receptor binding|protein insertion into membrane
SAA2	499.935	685.963	313.908	0.457617	-1.12779	6.40968596162046e-15	1.0260123085163e-12	Down	234.299	237.013	241.492	135.974	121.259	122.513	protein_coding	GeneID:6289,HGNC:HGNC:10514,MIM:104751	serum amyloid A2		GO:0005615,GO:0006953,GO:0034364,GO:0042056,GO:0050918,GO:0060326,GO:0070062	extracellular space|acute-phase response|high-density lipoprotein particle|chemoattractant activity|positive chemotaxis|cell chemotaxis|extracellular exosome
SDCCAG8	24.892	34.402	15.3819	0.447123	-1.16126	0.0170804	0.231772	Down	0.717725	0.341725	0.646038	0.196669	0.072847	0.0946513	protein_coding	GeneID:10806,HGNC:HGNC:10671,HPRD:10215,MIM:613524	serologically defined colon cancer antigen 8	BBS16,CCCAP,CCCAP SLSN7,hCCCAP,HSPC085,NPHP10,NY-CO-8,SLSN7	GO:0000086,GO:0001764,GO:0005515,GO:0005813,GO:0005814,GO:0005829,GO:0005911,GO:0030010,GO:0034451,GO:0035148,GO:0051297	G2/M transition of mitotic cell cycle|neuron migration|protein binding|centrosome|centriole|cytosol|cell-cell junction|establishment of cell polarity|centriolar satellite|tube formation|centrosome organization
SKA1	20.618	31.5281	9.70791	0.307913	-1.69941	1.87352713934037e-05	0.000876805	Down	0.397227	0.275303	0.720054	0.178011	0.130508	0.172541	protein_coding	GeneID:220134,HGNC:HGNC:28109,HPRD:12689	spindle and kinetochore associated complex subunit 1	C18orf24	GO:0000940,GO:0005515,GO:0005829,GO:0005876,GO:0007059,GO:0007062,GO:0007067,GO:0008017,GO:0031110,GO:0051301	condensed chromosome outer kinetochore|protein binding|cytosol|spindle microtubule|chromosome segregation|sister chromatid cohesion|mitotic nuclear division|microtubule binding|regulation of microtubule polymerization or depolymerization|cell division
SLC1A4	76.2817	48.1302	104.433	2.16981	1.11757	1.40489120808173e-08	1.17912139393973e-06	Up	0.474	0.596366	0.60431	1.31998	1.16297	1.09642	protein_coding	GeneID:6509,HGNC:HGNC:10942,HPRD:02576,MIM:600229	solute carrier family 1 (glutamate/neutral amino acid transporter), member 4	ASCT1,SATT	GO:0005254,GO:0005813,GO:0005815,GO:0005882,GO:0005886,GO:0005887,GO:0006865,GO:0006868,GO:0009986,GO:0015171,GO:0015180,GO:0015184,GO:0015186,GO:0015193,GO:0015194,GO:0015195,GO:0015293,GO:0015808,GO:0015811,GO:0015824,GO:0015825,GO:0015826,GO:0016020,GO:0016021,GO:0030425,GO:0034589,GO:0034590,GO:0035249,GO:0035524,GO:0042470,GO:0043025,GO:0050890,GO:0070062,GO:0098779,GO:1902476	chloride channel activity|centrosome|microtubule organizing center|intermediate filament|plasma membrane|integral component of plasma membrane|amino acid transport|glutamine transport|cell surface|amino acid transmembrane transporter activity|L-alanine transmembrane transporter activity|L-cystine transmembrane transporter activity|L-glutamine transmembrane transporter activity|L-proline transmemb…
TAF15	447.554	213.655	681.452	3.1895	1.67333	0.0258467	0.2977	Up	1.59394	1.36081	1.50607	1.22497	9.10426	10.8735	protein_coding	GeneID:8148,HGNC:HGNC:11547,MIM:601574	TAF15 RNA polymerase II, TATA box binding protein (TBP)-associated factor, 68kDa	Npl3,RBP56,TAF2N,TAFII68	GO:0000166,GO:0003677,GO:0005515,GO:0005634,GO:0005654,GO:0005730,GO:0005737,GO:0008270,GO:0044822,GO:0045893	nucleotide binding|DNA binding|protein binding|nucleus|nucleoplasm|nucleolus|cytoplasm|zinc ion binding|poly(A) RNA binding|positive regulation of transcription, DNA-templated	path:hsa03022,path:hsa05202	Basal transcription factors|Transcriptional misregulation in cancers
TBCE	69.2047	18.5549	119.854	6.45946	2.69141	0.022746	0.276136	Up	0.321375	0.172203	0.368098	3.64563	4.16847	0.125169	protein_coding	GeneID:6905,HGNC:HGNC:11582,MIM:604934	tubulin folding cofactor E	HRD,KCS,KCS1,pac2	GO:0000226,GO:0005737,GO:0005874,GO:0006457,GO:0007023,GO:0008344,GO:0009791,GO:0014889,GO:0048589,GO:0048936,GO:0051087	microtubule cytoskeleton organization|cytoplasm|microtubule|protein folding|post-chaperonin tubulin folding pathway|adult locomotory behavior|post-embryonic development|muscle atrophy|developmental growth|peripheral nervous system neuron axonogenesis|chaperone binding
TMSB15B	1.98774	3.97548	0	0	#NAME?	0.00923364	0.149969	Down	0.250657	0.128758	0.131193	0	0	0	protein_coding	GeneID:286527,HGNC:HGNC:28612	thymosin beta 15B	Tbeta15b	GO:0003785,GO:0005737,GO:0005856,GO:0007015	actin monomer binding|cytoplasm|cytoskeleton|actin filament organization
TSTA3	152.996	46.7606	259.232	5.54382	2.47088	0.0211267	0.262257	Up	0.378221	0.426611	0.524405	0.57689	9.58296	9.04833	protein_coding	GeneID:7264,HGNC:HGNC:12390,HPRD:00654,MIM:137020	tissue specific transplantation antigen P35B	FX,P35B,SDR4E1	GO:0005737,GO:0005829,GO:0007159,GO:0009055,GO:0016853,GO:0019673,GO:0019835,GO:0042351,GO:0042356,GO:0050577,GO:0050662,GO:0055114,GO:0070062	cytoplasm|cytosol|leukocyte cell-cell adhesion|electron carrier activity|isomerase activity|GDP-mannose metabolic process|cytolysis|'de novo' GDP-L-fucose biosynthetic process|GDP-4-dehydro-D-rhamnose reductase activity|GDP-L-fucose synthase activity|coenzyme binding|oxidation-reduction process|extracellular exosome	path:hsa00051,path:hsa00520	Fructose and mannose metabolism|Amino sugar and nucleotide sugar metabolism
U2AF1	82.9011	35.7546	130.048	3.63722	1.86284	0.0183569	0.24237	Up	1.57427	0.692939	0.761657	3.70994	8.91902	2.80039	protein_coding	GeneID:7307,HGNC:HGNC:12453,HPRD:01871,MIM:191317	U2 small nuclear RNA auxiliary factor 1	FP793,RN,RNU2AF1,U2AF35,U2AFBP	GO:0000166,GO:0000398,GO:0005515,GO:0005654,GO:0005681,GO:0006369,GO:0006397,GO:0006405,GO:0006406,GO:0008380,GO:0015030,GO:0016607,GO:0031124,GO:0044822,GO:0046872,GO:0071013,GO:0089701,GO:1903146,GO:1903955	nucleotide binding|mRNA splicing, via spliceosome|protein binding|nucleoplasm|spliceosomal complex|termination of RNA polymerase II transcription|mRNA processing|RNA export from nucleus|mRNA export from nucleus|RNA splicing|Cajal body|nuclear speck|mRNA 3'-end processing|poly(A) RNA binding|metal ion binding|catalytic step 2 spliceosome|U2AF|regulation of mitophagy|positive regulation of protein …	path:hsa03040,path:hsa05131	Spliceosome|Shigellosis
ZC3H12A	700.301	944.789	455.814	0.48245	-1.05155	2.03091269436346e-56	1.97087383783634e-53	Down	16.4976	14.9062	15.7357	7.13329	7.65827	7.44065	protein_coding	GeneID:80149,HGNC:HGNC:26259,MIM:610562	zinc finger CCCH-type containing 12A	dJ423B22.1,MCPIP,MCPIP1	GO:0000294,GO:0000932,GO:0001525,GO:0001933,GO:0002230,GO:0003677,GO:0003682,GO:0003723,GO:0003729,GO:0003730,GO:0004521,GO:0004532,GO:0004540,GO:0005515,GO:0005634,GO:0005654,GO:0005737,GO:0005791,GO:0005856,GO:0005886,GO:0006351,GO:0006915,GO:0006954,GO:0007399,GO:0010468,GO:0010508,GO:0010595,GO:0010628,GO:0010629,GO:0010656,GO:0010884,GO:0010942,GO:0016579,GO:0030154,GO:0030867,GO:0032088,GO:…	nuclear-transcribed mRNA catabolic process, endonucleolytic cleavage-dependent decay|cytoplasmic mRNA processing body|angiogenesis|negative regulation of protein phosphorylation|positive regulation of defense response to virus by host|DNA binding|chromatin binding|RNA binding|mRNA binding|mRNA 3'-UTR binding|endoribonuclease activity|exoribonuclease activity|ribonuclease activity|protein binding|…
ZNF100	14.9	24.1082	5.69168	0.236089	-2.0826	0.00535494	0.0995762	Down	0.375048	0.386082	0.0988508	0.0862621	0.0830824	0.0742847	protein_coding	GeneID:163227,HGNC:HGNC:12880,MIM:603982	zinc finger protein 100		GO:0000978,GO:0005634,GO:0006351,GO:0006355,GO:0046872	RNA polymerase II core promoter proximal region sequence-specific DNA binding|nucleus|transcription, DNA-templated|regulation of transcription, DNA-templated|metal ion binding
